# Supplementary material for: A new species of Diaphorocera from Morocco with unclear relationships and a key to the species (Coleoptera, Meloidae, Cerocomini)
Source: Zookeys. 2018 Apr 4;(748):57–64. doi: 10.3897/zookeys.748.22176 (PMC5904525; doi:10.3897/zookeys.748.22176)
Supplement: XML Treatment for Diaphorocera neglecta [file zookeys.748.22176-treatment1.xml]

<!DOCTYPE tp:taxon-treatment
  PUBLIC "-//TaxonX//DTD Taxonomic Treatment Publishing DTD v0 20100105//EN" "tax-treatment-NSO.dtd">
<tp:taxon-treatment xmlns:tp="http://www.plazi.org/taxpub"><tp:treatment-meta><kwd-group><label>Taxon classification</label><kwd><named-content xmlns:xlink="http://www.w3.org/1999/xlink" content-type="kingdom">Animalia</named-content></kwd><kwd><named-content xmlns:xlink="http://www.w3.org/1999/xlink" content-type="order">Coleoptera</named-content></kwd><kwd><named-content xmlns:xlink="http://www.w3.org/1999/xlink" content-type="family">Meloidae</named-content></kwd></kwd-group><mixed-citation publication-type="journal"><person-group><name><surname>Černý</surname><given-names>Ladislav</given-names></name><name><surname>Bologna</surname><given-names>Marco A.</given-names></name></person-group><article-title>A new species of <italic><tp:taxon-name><tp:taxon-name-part taxon-name-part-type="genus" reg="Diaphorocera">Diaphorocera</tp:taxon-name-part></tp:taxon-name></italic> from Morocco with unclear relationships and a key to the species (<tp:taxon-name><tp:taxon-name-part taxon-name-part-type="order">Coleoptera</tp:taxon-name-part></tp:taxon-name>, <tp:taxon-name><tp:taxon-name-part taxon-name-part-type="family">Meloidae</tp:taxon-name-part></tp:taxon-name>, <tp:taxon-name><tp:taxon-name-part taxon-name-part-type="tribe">Cerocomini</tp:taxon-name-part></tp:taxon-name>)</article-title><source>Zookeys</source><day>4</day><month>4</month><year>2018</year><volume>2018</volume><issue>748</issue><fpage>57</fpage><lpage>64</lpage><pub-id pub-id-type="doi">10.3897/zookeys.748.22176</pub-id></mixed-citation></tp:treatment-meta><tp:nomenclature><tp:taxon-name>
            <tp:taxon-name-part taxon-name-part-type="genus" reg="Diaphorocera">Diaphorocera</tp:taxon-name-part>
            <tp:taxon-name-part taxon-name-part-type="species" reg="neglecta">neglecta</tp:taxon-name-part>
            <object-id xmlns:xlink="http://www.w3.org/1999/xlink" content-type="zoobank" xlink:type="simple">http://zoobank.org/F63001C5-17E1-44C4-B39A-29C1E65D4EDA</object-id>
          </tp:taxon-name><tp:taxon-status xmlns:xlink="http://www.w3.org/1999/xlink" xlink:type="simple">sp. n.</tp:taxon-status></tp:nomenclature><tp:treatment-sec sec-type="type material" id="SECID0E4HAC"><title>Type material.</title><p>Holotype ♂ (<abbrev xmlns:xlink="http://www.w3.org/1999/xlink" xlink:title="M.A. Bologna collection, Museum of the Department of Sciences, University Roma Tre" id="ABBRID0EDIAC" xlink:type="simple">CB</abbrev>), Paratype ♂ (<abbrev xmlns:xlink="http://www.w3.org/1999/xlink" xlink:title="L. Černý collection, České Budějovice" id="ABBRID0EHIAC" xlink:type="simple">LCCC</abbrev>), Paratypes ♀♀ (<abbrev xmlns:xlink="http://www.w3.org/1999/xlink" xlink:title="M.A. Bologna collection, Museum of the Department of Sciences, University Roma Tre" id="ABBRID0ELIAC" xlink:type="simple">CB</abbrev>, <abbrev xmlns:xlink="http://www.w3.org/1999/xlink" xlink:title="The South Bohemian Museum in České Budějovice" id="ABBRID0EPIAC" xlink:type="simple">JMBC</abbrev>), all labelled Morocco SE, W of Erfoud, <named-content xmlns:xlink="http://www.w3.org/1999/xlink" content-type="dwc:verbatimCoordinates" xlink:type="simple"><named-content content-type="geo-json" specific-use="{&#34;type&#34;:&#34;Point&#34;,&#34;coordinates&#34;:[-4.586667,31.514778]}" id="NCID0EWIAC" xlink:type="simple">31°30'53,2"N, 004°35'12"W</named-content></named-content>, 26.–27.4.2012, L. Černý lgt. [printed].</p></tp:treatment-sec><tp:treatment-sec sec-type="type locality" id="SECID0E2IAC"><title>Type locality.</title><p>Eastern Morocco, W of Erfoud, <named-content xmlns:xlink="http://www.w3.org/1999/xlink" content-type="dwc:verbatimCoordinates" xlink:type="simple"><named-content content-type="geo-json" specific-use="{&#34;type&#34;:&#34;Point&#34;,&#34;coordinates&#34;:[-4.586667,31.514778]}" id="NCID0EEJAC" xlink:type="simple">31°30'53,2"N, 004°35'12"W</named-content></named-content>, 26.–27.4.2012.</p></tp:treatment-sec><tp:treatment-sec sec-type="diagnosis" id="SECID0EJJAC"><title>Diagnosis.</title><p>A <italic><tp:taxon-name><tp:taxon-name-part taxon-name-part-type="genus" reg="Diaphorocera">Diaphorocera</tp:taxon-name-part></tp:taxon-name></italic> species characterized by male elongate last antennomere and simple fore tibiae, with head, pronotum and ventral parts dark shiny metallic blue.</p><p>
            <bold>Description.</bold> <italic>Male</italic> (Fig. <xref ref-type="fig" rid="F1">1</xref>). <italic>Body.</italic> Head, pronotum, thorax, abdomen distinctly dark blue metallic, elytra green-blue metallic; coxae, trochanters, femurs, tibiae, and tarsi orange, but metatarsi darker and mesotarsi slightly darkened. Body and leg setation clear yellowish and in some parts almost white. Length: 9.8–9.9 mm. <italic>Head</italic> with punctures sparse, wide, and deep, surface among punctures smooth and shiny. Maximum width at level of eyes and temples, temple parallel, as long as the eye. Frontal callus smooth, neither keeled nor anteriorly protruding, in lateral view only few convex. Antennae as in Fig. <xref ref-type="fig" rid="F2">3</xref>; antennomeres I–XI orange, VIII–X with a single, linear and short black stripe on the apical portion of each antennomere, middle in position on VIII-IX, more basal on X; the extreme pointed apex of IV and VI black; XI very elongate, 2.8 times long as wide; X ca. 2/3 as long as XI. Mouthparts orange except the apical third of mandibles black; maxillary palpomere as in Fig. <xref ref-type="fig" rid="F2">4</xref>, last palpomere dark, as labial palpomeres; labrum ca. 3 times as long as clypeus and with a middle furrow dorsally. <italic>Pronotum</italic> narrow and parallel on the basal half, distinctly longer than wide, anteriorly restricted and with two lateral grooves on sides. Surface with punctures similar to those on the head, sparse but deep, surface among punctures smooth, shiny, and a longitudinal non-punctured area in the middle extending from the base to the anterior third of the length. Elytra with surface densely and coarsely punctuated, punctures merging together. Foretibiae simple and not modified; metatibial outer spur widened and spoon-like. <italic>Male genitalia</italic> as in Figs <xref ref-type="fig" rid="F2">5–6</xref>; aedeagus inclined on fore third, with two short and pointed hooks, hooks of the endophallic duct bent differently; lobes of parameres diverting and obtuse apically.</p><fig id="F1" position="float" orientation="portrait"><label>Figure 1–2.</label><caption><p>
                <italic><tp:taxon-name><tp:taxon-name-part taxon-name-part-type="genus" reg="Diphorocera">Diphorocera</tp:taxon-name-part> <tp:taxon-name-part taxon-name-part-type="species" reg="neglecta">neglecta</tp:taxon-name-part></tp:taxon-name></italic> sp. n., <bold>1</bold> holotype male and <bold>2</bold> paratype female.</p></caption><graphic xmlns:xlink="http://www.w3.org/1999/xlink" xlink:href="zookeys-748-057-g001.jpg" position="float" orientation="portrait" xlink:type="simple" id="oo_194863.jpg"/></fig><fig id="F2" position="float" orientation="portrait"><label>Figures 3–6.</label><caption><p>
                <italic><tp:taxon-name><tp:taxon-name-part taxon-name-part-type="genus" reg="Diphorocera">Diphorocera</tp:taxon-name-part> <tp:taxon-name-part taxon-name-part-type="species" reg="neglecta">neglecta</tp:taxon-name-part></tp:taxon-name></italic> sp. n., <bold>3</bold> male antenna <bold>4</bold> male maxillary palpomeri <bold>5</bold> male aedeagus in lateral view <bold>6</bold> gonoforceps and gonocoxal piece in ventral view.</p></caption><graphic xmlns:xlink="http://www.w3.org/1999/xlink" xlink:href="zookeys-748-057-g002.jpg" position="float" orientation="portrait" xlink:type="simple" id="oo_194864.jpg"/></fig><p>
            <italic>Female</italic> (Fig. <xref ref-type="fig" rid="F1">2</xref>). <italic>Body</italic> colouration similar to male. Antennae unmodified, length of antennomere XI equal to that of previous three together, antennomeres III–X transverse, wider than long (see Fig. <xref ref-type="fig" rid="F1">2</xref>). Lack lateral grooves of pronotum. Protibiae distinctly pointed and acuminate on external fore angle. Length: 12.5 mm.</p></tp:treatment-sec><tp:treatment-sec sec-type="etymology" id="SECID0E5MAC"><title>Etymology.</title><p>Following the recent revision of the genera (<xref ref-type="bibr" rid="B4">Turco and Bologna 2007</xref>) and due to the rarity of this <italic><tp:taxon-name><tp:taxon-name-part taxon-name-part-type="genus" reg="Diaphorocera">Diaphorocera</tp:taxon-name-part></tp:taxon-name></italic> species, we named it <italic>neglecta</italic> (= neglected, ignored) according to the Latin adjective (feminine in the nominative case).</p><!--PageBreak--></tp:treatment-sec><tp:treatment-sec sec-type="Systematic remarks" id="SECID0E1NAC"><title>Systematic remarks.</title><p>
            <xref ref-type="bibr" rid="B4">Turco and Bologna (2007)</xref> established three groups of species within the genus based on a cladistic analysis: (i) the <italic>obscuritarsis</italic> group (<italic>carinicollis</italic>, <italic>johnsoni</italic>, <italic>obscuritarsis</italic>) with the last male antennomere subquadrate and unmodified simple foretibiae; (ii) the <italic>promelaena</italic> group (<italic>promelaena</italic>) characterised by the last antennomere elongate, male foretibia modified only distally and by black body and pronotum; (iii) the <italic>hemprichi</italic> group (<italic>chrysoprasis</italic>, <italic>hemprichi</italic>, <italic>sicardi</italic>, <italic>peyerimhoffi</italic>) with the last antennomere elongate and foretibiae modified.</p><!--PageBreak--><p>The new species differs from all described species due to the combination of characters mixed between those of the <italic>promelaena</italic> and <italic>hemprichi</italic> groups. <italic><tp:taxon-name><tp:taxon-name-part taxon-name-part-type="genus" reg="Diaphorocera">D.</tp:taxon-name-part> <tp:taxon-name-part taxon-name-part-type="species" reg="neglecta">neglecta</tp:taxon-name-part></tp:taxon-name></italic> has the last antennomere elongate as in both groups but the fore tibiae are simple, differently than in these groups; both these characters represent a plesiotypic condition. It is distinct from <italic><tp:taxon-name><tp:taxon-name-part taxon-name-part-type="genus" reg="Diaphorocera">D.</tp:taxon-name-part> <tp:taxon-name-part taxon-name-part-type="species" reg="promelaena">promelaena</tp:taxon-name-part></tp:taxon-name></italic> because its head, pronotum and ventral parts are dark metallic blue and not sub-opaque black. Moreover its pronotum is slender, longer than wide rather than as long as wide, and the black ornamentations on antennomeres VIII-X being lacking in <italic><tp:taxon-name><tp:taxon-name-part taxon-name-part-type="genus" reg="Diaphorocera">D.</tp:taxon-name-part> <tp:taxon-name-part taxon-name-part-type="species" reg="promelaena">promelaena</tp:taxon-name-part></tp:taxon-name></italic>.</p><p>
            <italic><tp:taxon-name><tp:taxon-name-part taxon-name-part-type="genus" reg="Diaphorocera">Diaphorocera</tp:taxon-name-part> <tp:taxon-name-part taxon-name-part-type="species" reg="neglecta">neglecta</tp:taxon-name-part></tp:taxon-name></italic> is more similar to the species of the <italic>hemprichi</italic> group because of the body colouration, the shape of pronotum and antennae, and probably represent a basal element without foretibial modification. It differs from all species of this heterogeneous group because of the shape of almost all antennomeres and of male genitalia; in particular the ventral shape of gonoforceps are slightly similar to that of <italic><tp:taxon-name><tp:taxon-name-part taxon-name-part-type="genus" reg="Diaphorocera">D.</tp:taxon-name-part> <tp:taxon-name-part taxon-name-part-type="species" reg="hemprichi">hemprichi</tp:taxon-name-part></tp:taxon-name></italic>. The ornamentation on antennomeres is present only in <italic><tp:taxon-name><tp:taxon-name-part taxon-name-part-type="genus" reg="Diaphorocera">D.</tp:taxon-name-part> <tp:taxon-name-part taxon-name-part-type="species" reg="sicardi">sicardi</tp:taxon-name-part></tp:taxon-name></italic>, but differs greatly from that of this species which moreover is clearly distinguished by its foretibial shape.</p><p>Tentatively the new species is inserted in the group of <italic>hemprichi</italic>, as basal in position, although its relationship needs to be tested by molecular analysis and the possible relationships with the group of <italic><tp:taxon-name><tp:taxon-name-part taxon-name-part-type="genus" reg="Diaphorocera">D.</tp:taxon-name-part> <tp:taxon-name-part taxon-name-part-type="species" reg="promelaena">promelaena</tp:taxon-name-part></tp:taxon-name></italic> explored.</p><!--PageBreak--></tp:treatment-sec><tp:treatment-sec sec-type="Ecological remarks" id="SECID0EOFAE"><title>Ecological remarks.</title><p>All specimens were collected in a small area with many plants in bloom at the bottom of a dry river bed (wadi) at 872 m a.s.l., together with other species of <tp:taxon-name><tp:taxon-name-part taxon-name-part-type="family">Meloidae</tp:taxon-name-part></tp:taxon-name>, namely <italic><tp:taxon-name><tp:taxon-name-part taxon-name-part-type="genus" reg="Diaphorocera">Diaphorocera</tp:taxon-name-part> <tp:taxon-name-part taxon-name-part-type="species" reg="promelaena">promelaena</tp:taxon-name-part></tp:taxon-name></italic>, <tp:taxon-name><tp:taxon-name-part taxon-name-part-type="genus" reg="Mylabris">Mylabris</tp:taxon-name-part> (<tp:taxon-name-part taxon-name-part-type="subgenus" reg="Ammabris">Ammabris</tp:taxon-name-part>) <tp:taxon-name-part taxon-name-part-type="species" reg="myrmidon">myrmidon</tp:taxon-name-part></tp:taxon-name> Marseul, 1870, <italic><tp:taxon-name><tp:taxon-name-part taxon-name-part-type="genus" reg="Hycleus">Hycleus</tp:taxon-name-part> <tp:taxon-name-part taxon-name-part-type="species" reg="saharicus">saharicus</tp:taxon-name-part></tp:taxon-name></italic> (Chobaut, 1901), <italic><tp:taxon-name><tp:taxon-name-part taxon-name-part-type="genus" reg="Hycleus">H.</tp:taxon-name-part> <tp:taxon-name-part taxon-name-part-type="species" reg="novemdecimpunctatus">novemdecimpunctatus</tp:taxon-name-part></tp:taxon-name></italic> (A.G. Olivier, 1811), <italic><tp:taxon-name><tp:taxon-name-part taxon-name-part-type="genus" reg="Actenodia">Actenodia</tp:taxon-name-part> <tp:taxon-name-part taxon-name-part-type="species" reg="suturifera">suturifera</tp:taxon-name-part></tp:taxon-name></italic> (Pic, 1896), <italic><tp:taxon-name><tp:taxon-name-part taxon-name-part-type="genus" reg="Croscherichia">Croscherichia</tp:taxon-name-part> <tp:taxon-name-part taxon-name-part-type="species" reg="litigiosa">litigiosa</tp:taxon-name-part></tp:taxon-name></italic> (Chevrolat, 1840), <italic><tp:taxon-name><tp:taxon-name-part taxon-name-part-type="genus" reg="Lyttolydulus">Lyttolydulus</tp:taxon-name-part> <tp:taxon-name-part taxon-name-part-type="species" reg="nubeculosus">nubeculosus</tp:taxon-name-part></tp:taxon-name></italic> Kaszab, 1952, <italic><tp:taxon-name><tp:taxon-name-part taxon-name-part-type="genus" reg="Cabalia">Cabalia</tp:taxon-name-part> <tp:taxon-name-part taxon-name-part-type="species" reg="rufiventris">rufiventris</tp:taxon-name-part></tp:taxon-name></italic> (Walker, 1871) and <italic><tp:taxon-name><tp:taxon-name-part taxon-name-part-type="genus" reg="Lydomophus">Lydomophus</tp:taxon-name-part></tp:taxon-name></italic> sp. (<italic>chanzyi</italic> (Fairmaire, 1876) ?), all typical Saharan elements.</p><p>A second attempt to collect further specimens of this species in the same locality (on 22 April 2017) failed, probably due to much drier conditions.</p></tp:treatment-sec><tp:treatment-sec sec-type="distribution" id="SECID0E5IAE"><title>Distribution.</title><p>The new species was collected only in the type locality (Fig. <xref ref-type="fig" rid="F3">7</xref>), but since the local desert environment is widely and homogeneously spread, its occurrence in other eremic habitats of the eastern Morocco is possible.</p><fig id="F3" position="float" orientation="portrait"><label>Figure 7.</label><caption><p>Habitat of the type locality of <italic><tp:taxon-name><tp:taxon-name-part taxon-name-part-type="genus" reg="Diaphorocera">Diaphorocera</tp:taxon-name-part> <tp:taxon-name-part taxon-name-part-type="species" reg="neglecta">neglecta</tp:taxon-name-part></tp:taxon-name></italic> sp. n.</p></caption><graphic xmlns:xlink="http://www.w3.org/1999/xlink" xlink:href="zookeys-748-057-g003.jpg" position="float" orientation="portrait" xlink:type="simple" id="oo_194865.jpg"/></fig><p>In E Morocco and SW Algeria, in localities close to Erfoud, six species of <italic><tp:taxon-name><tp:taxon-name-part taxon-name-part-type="genus" reg="Diaphorocera">Diaphorocera</tp:taxon-name-part></tp:taxon-name></italic> are distributed (<xref ref-type="bibr" rid="B4">Turco and Bologna 2007</xref>); <italic><tp:taxon-name><tp:taxon-name-part taxon-name-part-type="genus" reg="Diaphorocera">D.</tp:taxon-name-part> <tp:taxon-name-part taxon-name-part-type="species" reg="promelaena">promelaena</tp:taxon-name-part></tp:taxon-name></italic> is syntopic with the new species. No differences in the ecological niche among these six species have been identified in the literature, all of them being synchronic and polyphagous.</p><sec sec-type="Key to the Diaphorocera species (modified from Turco and Bologna 2007)" id="SECID0EYKAE"><title>Key to the <italic><tp:taxon-name><tp:taxon-name-part taxon-name-part-type="genus" reg="Diaphorocera">Diaphorocera</tp:taxon-name-part></tp:taxon-name></italic> species (modified from <xref ref-type="bibr" rid="B4">Turco and Bologna 2007</xref>)</title><p>
              <bold>Male</bold>
            </p><table-wrap content-type="key" position="anchor" orientation="portrait"><table id="TID0EWLAC" rules="all"><tbody><tr><td rowspan="1" colspan="1">1</td><td rowspan="1" colspan="1">Antennomere XI subquadrate. Foretibiae simple</td><td rowspan="1" colspan="1">
                      <bold>2</bold>
                    </td></tr><tr><td rowspan="1" colspan="1">–</td><td rowspan="1" colspan="1">Antennomere XI elongate. Foretibiae variously modified or simple in one species</td><td rowspan="1" colspan="1">
                      <bold>4</bold>
                    </td></tr><!--PageBreak--><tr><td rowspan="1" colspan="1">2</td><td rowspan="1" colspan="1">Two black and shiny lines on antennomere XI and one on antennomere X</td><td rowspan="1" colspan="1">
                      <bold><italic><tp:taxon-name><tp:taxon-name-part taxon-name-part-type="genus" reg="Diaphorocera">D.</tp:taxon-name-part> <tp:taxon-name-part taxon-name-part-type="species" reg="obscuritarsis">obscuritarsis</tp:taxon-name-part></tp:taxon-name></italic></bold>
                    </td></tr><tr><td rowspan="1" colspan="1">–</td><td rowspan="1" colspan="1">Antennomeres X-XI without lines</td><td rowspan="1" colspan="1">
                      <bold>3</bold>
                    </td></tr><tr><td rowspan="1" colspan="1">3</td><td rowspan="1" colspan="1">Antennomere VII distinctly wider than VI and slightly narrower than VIII; antennomere I dark. Pronotum slender, anterior portion distinctly narrower than temples; anterior grooves only weakly developed. External margin of elytra only slightly sinuate</td><td rowspan="1" colspan="1">
                      <bold><italic><tp:taxon-name><tp:taxon-name-part taxon-name-part-type="genus" reg="Diaphorocera">D.</tp:taxon-name-part> <tp:taxon-name-part taxon-name-part-type="species" reg="johnsoni">johnsoni</tp:taxon-name-part></tp:taxon-name></italic></bold>
                    </td></tr><tr><td rowspan="1" colspan="1">–</td><td rowspan="1" colspan="1">Antennomere VII ca. 1/3 wider than VI and as wide as VIII; antennomere I yellow. Pronotum robust, anterior portion only slightly narrower than temples; anterior grooves deep. External margin of elytra posteriorly greatly sinuate</td><td rowspan="1" colspan="1">
                      <bold><italic><tp:taxon-name><tp:taxon-name-part taxon-name-part-type="genus" reg="Diaphorocera">D.</tp:taxon-name-part> <tp:taxon-name-part taxon-name-part-type="species" reg="carinicollis">carinicollis</tp:taxon-name-part></tp:taxon-name></italic></bold>
                    </td></tr><tr><td rowspan="1" colspan="1">4</td><td rowspan="1" colspan="1">Head, pronotum, abdomen and antennomere I black</td><td rowspan="1" colspan="1">
                      <bold><italic><tp:taxon-name><tp:taxon-name-part taxon-name-part-type="genus" reg="Diaphorocera">D.</tp:taxon-name-part> <tp:taxon-name-part taxon-name-part-type="species" reg="promelaena">promelaena</tp:taxon-name-part></tp:taxon-name></italic></bold>
                    </td></tr><tr><td rowspan="1" colspan="1">–</td><td rowspan="1" colspan="1">Head, pronotum, abdomen and antennomere I not black</td><td rowspan="1" colspan="1">
                      <bold>5</bold>
                    </td></tr><tr><td rowspan="1" colspan="1">5</td><td rowspan="1" colspan="1">Frontal calli with a dorsal keel anteriorly protruded and pointed; fore tibiae with a basal inflated expansion</td><td rowspan="1" colspan="1">
                      <bold>6</bold>
                    </td></tr><tr><td rowspan="1" colspan="1">–</td><td rowspan="1" colspan="1">Frontal calli neither keeled nor anteriorly protruding; fore tibiae simple or with a laminar expansion, at least on the external side</td><td rowspan="1" colspan="1">
                      <bold>7</bold>
                    </td></tr><tr><td rowspan="1" colspan="1">6</td><td rowspan="1" colspan="1">Antennomeres VIII-XI with black lines and spots, distal half of X wide, ca twice as wide as that of IX, VII obliquely truncate at apex, incision of distal portion of IV narrow</td><td rowspan="1" colspan="1">
                      <bold><italic><tp:taxon-name><tp:taxon-name-part taxon-name-part-type="genus" reg="Diaphorocera">D.</tp:taxon-name-part> <tp:taxon-name-part taxon-name-part-type="species" reg="sicardi">sicardi</tp:taxon-name-part></tp:taxon-name></italic></bold>
                    </td></tr><tr><td rowspan="1" colspan="1">–</td><td rowspan="1" colspan="1">Antennomeres VIII-XI without black lines and spots, distal half of X narrow, as wide as that of IX, VII bilobed at apex, incision of distal portion of IV wide</td><td rowspan="1" colspan="1">
                      <bold><italic><tp:taxon-name><tp:taxon-name-part taxon-name-part-type="genus" reg="Diaphorocera">D.</tp:taxon-name-part> <tp:taxon-name-part taxon-name-part-type="species" reg="peyerimhoffi">peyerimhoffi</tp:taxon-name-part></tp:taxon-name></italic></bold>
                    </td></tr><tr><td rowspan="1" colspan="1">7</td><td rowspan="1" colspan="1">Fore tibiae simple. Antennomere X only 1/3 as wide as the length of XI</td><td rowspan="1" colspan="1">
                      <bold><italic><tp:taxon-name><tp:taxon-name-part taxon-name-part-type="genus" reg="Diaphorocera">D.</tp:taxon-name-part> <tp:taxon-name-part taxon-name-part-type="species" reg="neglecta">neglecta</tp:taxon-name-part></tp:taxon-name></italic></bold>
                    </td></tr><tr><td rowspan="1" colspan="1">–</td><td rowspan="1" colspan="1">Fore tibiae greatly modified. Antennomere X wider than 1/3 the length of XI</td><td rowspan="1" colspan="1">
                      <bold>8</bold>
                    </td></tr><tr><td rowspan="1" colspan="1">8</td><td rowspan="1" colspan="1">Antennomere X about as wide as the length of XI, anterior portion slender and pointed at apex; IX about as wide as VIII</td><td rowspan="1" colspan="1">
                      <bold><italic><tp:taxon-name><tp:taxon-name-part taxon-name-part-type="genus" reg="Diaphorocera">D.</tp:taxon-name-part> <tp:taxon-name-part taxon-name-part-type="species" reg="hemprichi">hemprichi</tp:taxon-name-part></tp:taxon-name></italic></bold>
                    </td></tr><tr><td rowspan="1" colspan="1">–</td><td rowspan="1" colspan="1">Antennomere X distinctly narrower than the length of XI. Anterior portion of antennomere IX wide and apically truncate; IX narrower than VIII</td><td rowspan="1" colspan="1">
                      <bold><italic><tp:taxon-name><tp:taxon-name-part taxon-name-part-type="genus" reg="Diaphorocera">D.</tp:taxon-name-part> <tp:taxon-name-part taxon-name-part-type="species" reg="chrysoprasis">chrysoprasis</tp:taxon-name-part></tp:taxon-name></italic></bold>
                    </td></tr><tr><td rowspan="1" colspan="1">
                      <bold>Female</bold>
                    </td></tr><tr><td rowspan="1" colspan="1">1</td><td rowspan="1" colspan="1">Antennomere XI subquadrate</td><td rowspan="1" colspan="1">
                      <bold>2</bold>
                    </td></tr><tr><td rowspan="1" colspan="1">–</td><td rowspan="1" colspan="1">Antennomere XI elongate</td><td rowspan="1" colspan="1">
                      <bold>4</bold>
                    </td></tr><tr><td rowspan="1" colspan="1">2</td><td rowspan="1" colspan="1">Fore and middle tarsomeres IV-V dark, basal segments yellow; trochanters only slightly dark</td><td rowspan="1" colspan="1">
                      <bold><italic><tp:taxon-name><tp:taxon-name-part taxon-name-part-type="genus" reg="Diaphorocera">D.</tp:taxon-name-part> <tp:taxon-name-part taxon-name-part-type="species" reg="carinicollis">carinicollis</tp:taxon-name-part></tp:taxon-name></italic></bold>
                    </td></tr><tr><td rowspan="1" colspan="1">–</td><td rowspan="1" colspan="1">Tarsomeres and trochanters dark, or fore tarsomere I light at base</td><td rowspan="1" colspan="1">
                      <bold>3</bold>
                    </td></tr><tr><td rowspan="1" colspan="1">3</td><td rowspan="1" colspan="1">Labrum completely dark; temples slightly diverging posteriad, maximum width of head on temples. Femurs and tibiae orange-red</td><td rowspan="1" colspan="1">
                      <bold><italic><tp:taxon-name><tp:taxon-name-part taxon-name-part-type="genus" reg="Diaphorocera">D.</tp:taxon-name-part> <tp:taxon-name-part taxon-name-part-type="species" reg="obscuritarsis">obscuritarsis</tp:taxon-name-part></tp:taxon-name></italic></bold>
                    </td></tr><tr><td rowspan="1" colspan="1">–</td><td rowspan="1" colspan="1">Labrum dark with the anterior margin orange; temples parallel, maximum width of head on eyes. Femurs and tibiae yellow</td><td rowspan="1" colspan="1">
                      <bold><italic><tp:taxon-name><tp:taxon-name-part taxon-name-part-type="genus" reg="Diaphorocera">D.</tp:taxon-name-part> <tp:taxon-name-part taxon-name-part-type="species" reg="johnsoni">johnsoni</tp:taxon-name-part></tp:taxon-name></italic></bold>
                    </td></tr><!--PageBreak--><tr><td rowspan="1" colspan="1">4</td><td rowspan="1" colspan="1">Head and pronotum black</td><td rowspan="1" colspan="1">
                      <bold><italic><tp:taxon-name><tp:taxon-name-part taxon-name-part-type="genus" reg="Diaphorocera">D.</tp:taxon-name-part> <tp:taxon-name-part taxon-name-part-type="species" reg="promelaena">promelaena</tp:taxon-name-part></tp:taxon-name></italic></bold>
                    </td></tr><tr><td rowspan="1" colspan="1">–</td><td rowspan="1" colspan="1">Head and pronotum metallic</td><td rowspan="1" colspan="1">
                      <bold>5</bold>
                    </td></tr><tr><td rowspan="1" colspan="1">5</td><td rowspan="1" colspan="1">Coxae and trochanters black</td><td rowspan="1" colspan="1">
                      <bold><italic><tp:taxon-name><tp:taxon-name-part taxon-name-part-type="genus" reg="Diaphorocera">D.</tp:taxon-name-part> <tp:taxon-name-part taxon-name-part-type="species" reg="peyerimhoffi">peyerimhoffi</tp:taxon-name-part></tp:taxon-name></italic></bold>
                    </td></tr><tr><td rowspan="1" colspan="1">–</td><td rowspan="1" colspan="1">Coxae metallic, green or bluish; trochanters yellow</td><td rowspan="1" colspan="1">
                      <bold>6</bold>
                    </td></tr><tr><td rowspan="1" colspan="1">6</td><td rowspan="1" colspan="1">Body blue, but fore coxae yellow</td><td rowspan="1" colspan="1">
                      <bold><italic><tp:taxon-name><tp:taxon-name-part taxon-name-part-type="genus" reg="Diaphorocera">D.</tp:taxon-name-part> <tp:taxon-name-part taxon-name-part-type="species" reg="sicardi">sicardi</tp:taxon-name-part></tp:taxon-name></italic></bold>
                    </td></tr><tr><td rowspan="1" colspan="1">–</td><td rowspan="1" colspan="1">Body and fore coxae green or green-blue metallic</td><td rowspan="1" colspan="1">
                      <bold>7</bold>
                    </td></tr><tr><td rowspan="1" colspan="1">7</td><td rowspan="1" colspan="1">Head capsule transverse, about as wide as long; antennomere XI more than three times as long as the width of X</td><td rowspan="1" colspan="1">
                      <bold><italic><tp:taxon-name><tp:taxon-name-part taxon-name-part-type="genus" reg="Diaphorocera">D.</tp:taxon-name-part> <tp:taxon-name-part taxon-name-part-type="species" reg="neglecta">neglecta</tp:taxon-name-part></tp:taxon-name></italic></bold>
                    </td></tr><tr><td rowspan="1" colspan="1">–</td><td rowspan="1" colspan="1">Head capsule slender, longer than wide; antennomere XI less than three times as long as the width of X</td><td rowspan="1" colspan="1">
                      <bold>8</bold>
                    </td></tr><tr><td rowspan="1" colspan="1">8</td><td rowspan="1" colspan="1">Temples elongate, about as long as the eye length, with subparallel sides</td><td rowspan="1" colspan="1">
                      <bold><italic><tp:taxon-name><tp:taxon-name-part taxon-name-part-type="genus" reg="Diaphorocera">D.</tp:taxon-name-part> <tp:taxon-name-part taxon-name-part-type="species" reg="chrysoprasis">chrysoprasis</tp:taxon-name-part></tp:taxon-name></italic></bold>
                    </td></tr><tr><td rowspan="1" colspan="1">–</td><td rowspan="1" colspan="1">Temples shorter than the eye length, narrowing evenly posteriad</td><td rowspan="1" colspan="1">
                      <bold>9</bold>
                    </td></tr><tr><td rowspan="1" colspan="1">9</td><td rowspan="1" colspan="1">Pronotum distinctly narrow. Head and pronotum punctures usually sparse and shallow, surface among punctures shiny, almost smooth. Temples in dorsal view squared and slightly longer; in lateral view the edge between vertex and occiput sharper. Antennomere VIII ca. as long as wide and more squared</td><td rowspan="1" colspan="1">
                      <bold><italic><tp:taxon-name><tp:taxon-name-part taxon-name-part-type="genus" reg="Diaphorocera">D.</tp:taxon-name-part> <tp:taxon-name-part taxon-name-part-type="species" reg="hemprichi">hemprichi</tp:taxon-name-part> <tp:taxon-name-part taxon-name-part-type="subspecies" reg="saudita">saudita</tp:taxon-name-part></tp:taxon-name></italic></bold>
                    </td></tr><tr><td rowspan="1" colspan="1">–</td><td rowspan="1" colspan="1">Pronotum parallel but less narrow. Head and pronotum punctures usually dense and deep, surface among punctures shagreened. Temples in dorsal view more rounded and shorter; in lateral view the edge between vertex and occiput more rounded. Antennomere VIII wider than long and more trapezoidal</td><td rowspan="1" colspan="1">
                      <bold><italic><tp:taxon-name><tp:taxon-name-part taxon-name-part-type="genus" reg="Diaphorocera">D.</tp:taxon-name-part> <tp:taxon-name-part taxon-name-part-type="species" reg="hemprichi">hemprichi</tp:taxon-name-part> <tp:taxon-name-part taxon-name-part-type="subspecies" reg="hemprichi">hemprichi</tp:taxon-name-part></tp:taxon-name></italic></bold>
                    </td></tr></tbody></table></table-wrap></sec></tp:treatment-sec><ref-list><ref id="B4"><mixed-citation xmlns:xlink="http://www.w3.org/1999/xlink" xlink:type="simple">
          <person-group><name name-style="western"><surname>Turco</surname><given-names>F</given-names></name><name name-style="western"><surname>Bologna</surname><given-names>MA</given-names></name></person-group> (<year>2007</year>) <article-title>Revision of the genus <italic><tp:taxon-name><tp:taxon-name-part taxon-name-part-type="genus">Diaphorocera</tp:taxon-name-part></tp:taxon-name></italic> Heyden, 1863 (<tp:taxon-name><tp:taxon-name-part taxon-name-part-type="order">Coleoptera</tp:taxon-name-part></tp:taxon-name>, <tp:taxon-name><tp:taxon-name-part taxon-name-part-type="family">Meloidae</tp:taxon-name-part></tp:taxon-name>, <tp:taxon-name><tp:taxon-name-part taxon-name-part-type="tribe">Cerocomini</tp:taxon-name-part></tp:taxon-name>).</article-title> <source>Contributions to Zoology</source> <volume>76</volume>: <fpage>63</fpage>–<lpage>85</lpage>.</mixed-citation></ref></ref-list></tp:taxon-treatment>
